# Supplementary material for: Generalized additive mixed models for disentangling long-term trends, local anomalies, and seasonality in fruit tree phenology
Source: Ecol Evol. 2013 Aug 2;3(9):3141–51. doi: 10.1002/ece3.707 (PMC3790557; doi:10.1002/ece3.707)
Supplement: Supplementary file 3 [file ece30003-3141-SD3.txt]

Species: Alangium chinense
Ns = 7
Initial model = M2
Selected model = M2
0
20
40
60
80
100
2005 2006 2007 2008 2009 2010 2011 2012
Percentage of individuals with fr
uit
−3
−2
−1
0
1
2
2004 2005 2006 2007 2008 2009 2010 2011
Time
s 1
(t)
Jan Mar May Jul Sep Nov
Month
0
20
40
60
80
100
Percentage of individuals with fr
uit
−3
−2
−1
0
1
2
Jan Feb Apr Jun Jul Aug Oct Nov
Time
s 2
(t)
Figure S1
Species: Allophylus abyssinicus
Ns = 7
Initial model = M2
Selected model = M2
0
20
40
60
80
2005 2006 2007 2008 2009 2010 2011 2012
Percentage of individuals with fr
uit
−2
−1
0
1
2
3
2004 2005 2006 2007 2008 2009 2010 2011
Time
s 1
(t)
Jan Mar May Jul Sep Nov
Month
0
20
40
60
80
100
Percentage of individuals with fr
uit
−2
−1
0
1
2
3
Jan Feb Apr Jun Jul Aug Oct Nov
Time
s 2
(t)Species: Cassipourea gummiflua
Ns = 7
Initial model = M1
Selected model = M1
0
20
40
60
80
100
2005 2006 2007 2008 2009 2010 2011 2012
Percentage of individuals with fr
uit
−4
−2
0
2
4
2004 2005 2006 2007 2008 2009 2010 2011
Time
s 1
(t)
Jan Mar May Jul Sep Nov
Month
0
20
40
60
80
100
Percentage of individuals with fr
uit
−4
−2
0
2
4
Jan Feb Apr Jun Jul Aug Oct Nov
Time
s 2
(t)
Figure S1
Species: Chrysophyllum albidum
Ns = 7
Initial model = M1
Selected model = M1
0
20
40
60
80
100
2005 2006 2007 2008 2009 2010 2011 2012
Percentage of individuals with fr
uit
−4
−3
−2
−1
0
1
2
2004 2005 2006 2007 2008 2009 2010 2011
Time
s 1
(t)
Jan Mar May Jul Sep Nov
Month
0
20
40
60
80
100
Percentage of individuals with fr
uit
−4
−3
−2
−1
0
1
2
Jan Feb Apr Jun Jul Aug Oct Nov
Time
s 2
(t)Species: Chrysophyllum gorungosanum
Ns = 7
Initial model = M5
Selected model = M5
0
20
40
60
80
2005 2006 2007 2008 2009 2010 2011 2012
Percentage of individuals with fr
uit
−2.5
−2.0
−1.5
−1.0
−0.5
0.0
0.5
1.0
2004 2005 2006 2007 2008 2009 2010 2011
Time
s 1
(t)
Jan Mar May Jul Sep Nov
Month
0
20
40
60
80
100
Percentage of individuals with fr
uit
−2.5
−2.0
−1.5
−1.0
−0.5
0.0
0.5
1.0
Jan Feb Apr Jun Jul Aug Oct Nov
Time
s 2
(t)
Figure S1
Species: Croton macrostachyus
Ns = 7
Initial model = M1
Selected model = M1
0
20
40
60
80
100
2005 2006 2007 2008 2009 2010 2011 2012
Percentage of individuals with fr
uit
−2
−1
0
1
2
2004 2005 2006 2007 2008 2009 2010 2011
Time
s 1
(t)
Jan Mar May Jul Sep Nov
Month
0
20
40
60
80
100
Percentage of individuals with fr
uit
−2
−1
0
1
2
Jan Feb Apr Jun Jul Aug Oct Nov
Time
s 2
(t)Species: Dombeya torrida
Ns = 7
Initial model = M3
Selected model = M3
0
20
40
60
80
100
2005 2006 2007 2008 2009 2010 2011 2012
Percentage of individuals with fr
uit
−2
−1
0
1
2004 2005 2006 2007 2008 2009 2010 2011
Time
s 1
(t)
Jan Mar May Jul Sep Nov
Month
0
20
40
60
80
100
Percentage of individuals with fr
uit
−2
−1
0
1
Jan Feb Apr Jun Jul Aug Oct Nov
Time
s 2
(t)
Figure S1
Species: Drypetes gerrardii
Ns = 7
Initial model = M3
Selected model = M3
0
20
40
60
80
100
2005 2006 2007 2008 2009 2010 2011 2012
Percentage of individuals with fr
uit
−2
−1
0
1
2
2004 2005 2006 2007 2008 2009 2010 2011
Time
s 1
(t)
Jan Mar May Jul Sep Nov
Month
0
20
40
60
80
100
Percentage of individuals with fr
uit
−2
−1
0
1
2
Jan Feb Apr Jun Jul Aug Oct Nov
Time
s 2
(t)Species: Macaranga kilimandscharica
Ns = 7
Initial model = M3
Selected model = M3
0
20
40
60
80
2005 2006 2007 2008 2009 2010 2011 2012
Percentage of individuals with fr
uit
−1.5
−1.0
−0.5
0.0
0.5
1.0
1.5
2004 2005 2006 2007 2008 2009 2010 2011
Time
s 1
(t)
Jan Mar May Jul Sep Nov
Month
0
20
40
60
80
100
Percentage of individuals with fr
uit
−1.5
−1.0
−0.5
0.0
0.5
1.0
1.5
Jan Feb Apr Jun Jul Aug Oct Nov
Time
s 2
(t)
Figure S1
Species: Maesa lanceolata
Ns = 7
Initial model = M5
Selected model = M5
0
20
40
60
80
2005 2006 2007 2008 2009 2010 2011 2012
Percentage of individuals with fr
uit
−1.0
−0.5
0.0
0.5
2004 2005 2006 2007 2008 2009 2010 2011
Time
s 1
(t)
Jan Mar May Jul Sep Nov
Month
0
20
40
60
80
100
Percentage of individuals with fr
uit
−1.0
−0.5
0.0
0.5
Jan Feb Apr Jun Jul Aug Oct Nov
Time
s 2
(t)Species: Myrianthus holstii
Ns = 7
Initial model = M2
Selected model = T+M5
0
20
40
60
80
2005 2006 2007 2008 2009 2010 2011 2012
Percentage of individuals with fr
uit
−2
−1
0
1
2
2004 2005 2006 2007 2008 2009 2010 2011
Time
s 1
(t)
Jan Mar May Jul Sep Nov
Month
0
20
40
60
80
100
Percentage of individuals with fr
uit
−2
−1
0
1
2
Jan Feb Apr Jun Jul Aug Oct Nov
Time
s 2
(t)
Figure S1
Species: Mystroxylon aethiopicum
Ns = 7
Initial model = M1
Selected model = M3
0
20
40
60
80
100
2005 2006 2007 2008 2009 2010 2011 2012
Percentage of individuals with fr
uit
−2
−1
0
1
2
2004 2005 2006 2007 2008 2009 2010 2011
Time
s 1
(t)
Jan Mar May Jul Sep Nov
Month
0
20
40
60
80
100
Percentage of individuals with fr
uit
−2
−1
0
1
2
Jan Feb Apr Jun Jul Aug Oct Nov
Time
s 2
(t)Species: Neoboutonia macrocalyx
Ns = 7
Initial model = M4
Selected model = M4
0
20
40
60
2005 2006 2007 2008 2009 2010 2011 2012
Percentage of individuals with fr
uit
−2
−1
0
1
2004 2005 2006 2007 2008 2009 2010 2011
Time
s 1
(t)
Jan Mar May Jul Sep Nov
Month
0
20
40
60
80
100
Percentage of individuals with fr
uit
−2
−1
0
1
Jan Feb Apr Jun Jul Aug Oct Nov
Time
s 2
(t)
Figure S1
Species: Olea capensis
Ns = 7
Initial model = M2
Selected model = M2
0
20
40
60
80
2005 2006 2007 2008 2009 2010 2011 2012
Percentage of individuals with fr
uit
−1.0
−0.5
0.0
0.5
1.0
2004 2005 2006 2007 2008 2009 2010 2011
Time
s 1
(t)
Jan Mar May Jul Sep Nov
Month
0
20
40
60
80
100
Percentage of individuals with fr
uit
−1.0
−0.5
0.0
0.5
1.0
Jan Feb Apr Jun Jul Aug Oct Nov
Time
s 2
(t)Species: Olinia rochetiana
Ns = 7
Initial model = M3
Selected model = M3
0
20
40
60
80
2005 2006 2007 2008 2009 2010 2011 2012
Percentage of individuals with fr
uit
−2.0
−1.5
−1.0
−0.5
0.0
0.5
1.0
2004 2005 2006 2007 2008 2009 2010 2011
Time
s 1
(t)
Jan Mar May Jul Sep Nov
Month
0
20
40
60
80
100
Percentage of individuals with fr
uit
−2.0
−1.5
−1.0
−0.5
0.0
0.5
1.0
Jan Feb Apr Jun Jul Aug Oct Nov
Time
s 2
(t)
Figure S1
Species: Podocarpus latifolius
Ns = 7
Initial model = M3
Selected model = M5
0
10
20
30
40
50
60
70
2005 2006 2007 2008 2009 2010 2011 2012
Percentage of individuals with fr
uit
−2
−1
0
1
2
2004 2005 2006 2007 2008 2009 2010 2011
Time
s 1
(t)
Jan Mar May Jul Sep Nov
Month
0
20
40
60
80
100
Percentage of individuals with fr
uit
−2
−1
0
1
2
Jan Feb Apr Jun Jul Aug Oct Nov
Time
s 2
(t)Species: Prunus africana
Ns = 7
Initial model = M2
Selected model = M2
0
20
40
60
80
2005 2006 2007 2008 2009 2010 2011 2012
Percentage of individuals with fr
uit
−1
0
1
2
2004 2005 2006 2007 2008 2009 2010 2011
Time
s 1
(t)
Jan Mar May Jul Sep Nov
Month
0
20
40
60
80
100
Percentage of individuals with fr
uit
−1
0
1
2
Jan Feb Apr Jun Jul Aug Oct Nov
Time
s 2
(t)
Figure S1
Species: Psychotria mahonii
Ns = 7
Initial model = M1
Selected model = M1
0
20
40
60
80
100
2005 2006 2007 2008 2009 2010 2011 2012
Percentage of individuals with fr
uit
−2
−1
0
1
2004 2005 2006 2007 2008 2009 2010 2011
Time
s 1
(t)
Jan Mar May Jul Sep Nov
Month
0
20
40
60
80
100
Percentage of individuals with fr
uit
−2
−1
0
1
Jan Feb Apr Jun Jul Aug Oct Nov
Time
s 2
(t)Species: Strombosia scheffleri
Ns = 7
Initial model = M1
Selected model = M1
0
20
40
60
80
100
2005 2006 2007 2008 2009 2010 2011 2012
Percentage of individuals with fr
uit
−2
−1
0
1
2
2004 2005 2006 2007 2008 2009 2010 2011
Time
s 1
(t)
Jan Mar May Jul Sep Nov
Month
0
20
40
60
80
100
Percentage of individuals with fr
uit
−2
−1
0
1
2
Jan Feb Apr Jun Jul Aug Oct Nov
Time
s 2
(t)
Figure S1
Species: Symphonia globulifera
Ns = 7
Initial model = M3
Selected model = M5
0
10
20
30
40
50
60
2005 2006 2007 2008 2009 2010 2011 2012
Percentage of individuals with fr
uit
−4
−2
0
2
4
2004 2005 2006 2007 2008 2009 2010 2011
Time
s 1
(t)
Jan Mar May Jul Sep Nov
Month
0
20
40
60
80
100
Percentage of individuals with fr
uit
−4
−2
0
2
4
Jan Feb Apr Jun Jul Aug Oct Nov
Time
s 2
(t)Species: Syzygium cordatum
Ns = 7
Initial model = M3
Selected model = M3
0
20
40
60
80
100
2005 2006 2007 2008 2009 2010 2011 2012
Percentage of individuals with fr
uit
−1.5
−1.0
−0.5
0.0
0.5
1.0
2004 2005 2006 2007 2008 2009 2010 2011
Time
s 1
(t)
Jan Mar May Jul Sep Nov
Month
0
20
40
60
80
100
Percentage of individuals with fr
uit
−1.5
−1.0
−0.5
0.0
0.5
1.0
Jan Feb Apr Jun Jul Aug Oct Nov
Time
s 2
(t)
Figure S1
Species: Syzygium guineense
Ns = 7
Initial model = M1
Selected model = M1
0
20
40
60
80
2005 2006 2007 2008 2009 2010 2011 2012
Percentage of individuals with fr
uit
−1.0
−0.5
0.0
0.5
1.0
1.5
2004 2005 2006 2007 2008 2009 2010 2011
Time
s 1
(t)
Jan Mar May Jul Sep Nov
Month
0
20
40
60
80
100
Percentage of individuals with fr
uit
−1.0
−0.5
0.0
0.5
1.0
1.5
Jan Feb Apr Jun Jul Aug Oct Nov
Time
s 2
(t)Species: Tabernaemontana pachysiphon
Ns = 7
Initial model = M3
Selected model = M3
0
20
40
60
80
100
2005 2006 2007 2008 2009 2010 2011 2012
Percentage of individuals with fr
uit
−4
−2
0
2
2004 2005 2006 2007 2008 2009 2010 2011
Time
s 1
(t)
Jan Mar May Jul Sep Nov
Month
0
20
40
60
80
100
Percentage of individuals with fr
uit
−4
−2
0
2
Jan Feb Apr Jun Jul Aug Oct Nov
Time
s 2
(t)
Figure S1
Species: Vepris nobilis
Ns = 7
Initial model = M3
Selected model = M3
0
20
40
60
80
2005 2006 2007 2008 2009 2010 2011 2012
Percentage of individuals with fr
uit
−8
−6
−4
−2
0
2
4
2004 2005 2006 2007 2008 2009 2010 2011
Time
s 1
(t)
Jan Mar May Jul Sep Nov
Month
0
20
40
60
80
100
Percentage of individuals with fr
uit
−8
−6
−4
−2
0
2
4
Jan Feb Apr Jun Jul Aug Oct Nov
Time
s 2
(t)Species: Xymalos monospora
Ns = 7
Initial model = M5
Selected model = M5
0
10
20
30
40
50
60
2005 2006 2007 2008 2009 2010 2011 2012
Percentage of individuals with fr
uit
−2.0
−1.5
−1.0
−0.5
0.0
0.5
1.0
1.5
2004 2005 2006 2007 2008 2009 2010 2011
Time
s 1
(t)
Jan Mar May Jul Sep Nov
Month
0
20
40
60
80
100
Percentage of individuals with fr
uit
−2.0
−1.5
−1.0
−0.5
0.0
0.5
1.0
1.5
Jan Feb Apr Jun Jul Aug Oct Nov
Time
s 2
(t)
Figure S1
