# Supplementary material for: Generalized additive mixed models for disentangling long-term trends, local anomalies, and seasonality in fruit tree phenology
Source: Ecol Evol. 2013 Aug 2;3(9):3141–51. doi: 10.1002/ece3.707 (PMC3790557; doi:10.1002/ece3.707)
Supplement: Supplementary file 4 [file ece30003-3141-SD4.txt]

  1 
Supplementary material
Generalized additive mixed models for disentangling long term trends, local anomalies, and 
seasonality in fruit tree phenology
Leo Polansky and Martha M. Robbins
 
Table S1- Species and sample sizes
Species Ns 
Alangium chinense 6 
Allophylus abyssinicus 9 
Allophylus ferrugineus 3 
Bridelia micrantha 4 
Cassipourea gummiflua 5 
Chrysophyllum 1 
Chrysophyllum albidum 9 
Chrysophyllum 
gorungosanum 6 
Croton macrostachyus 11 
Dombeya torrida 9 
Drypetes gerrardii 11 
Ficus 4 
Ficus craterostoma 3 
Ficus densistipulata 2 
Ficus thonningi 1 
Harungana 
madagascariensis 2 
Macaranga 
kilimandscharica 9 
Maesa lanceolata 10 
Myrianthus holstii 7 
Mystroxylon aethiopicum 7 
Neoboutonia macrocalyx 11 
Olea capensis 11 
Olinia rochetiana 10 
Podocarpus latifolius 13 
Prunus africana 11 
Psychotria mahonii 8 
Strombosia scheffleri 11 
Symphonia globulifera 6 
Syzygium cordatum 10 
Syzygium guineense 12 
Tabernaemontana 
pachysiphon 8 
Vepris nobilis 9 
Xymalos monospora 10 
 
